# Supplementary material for: Sexual Risk Factors for HIV Infection in Early and Advanced HIV Epidemics in Sub-Saharan Africa: Systematic Overview of 68 Epidemiological Studies
Source: PLoS One. 2007 Oct 3;2(10):e1001. doi: 10.1371/journal.pone.0001001 (PMC1994584; doi:10.1371/journal.pone.0001001)
Supplement: Table S1 — (0.08 MB XLS) [file pone.0001001.s001.xls]

## Sheet: table 1
Table S1. Summary of studies included in the meta-analysis of the association between sexual risk factors and HIV infection among females and males in sub-Saharan Africa
Reference	Study Year	Country	Risk Factor †	Case Population	Study Total	Crude OR	Adjusted OR (95% CI)	Adjusted Confounders	Study Design
General Population
Allen11	1986-1987	Rwanda	Sex partners: 2+ vs 0-1 (F)	Child bearing women	1452	2.69 [2.13-3.40]			Cross-sectional
			Sex partners: 3+ vs 0-2 (F)		1452	3.37 [2.47-4.59]
Lindan12	1986-1987	Rwanda	STI (F)	Women attending pediatric and prenatal care clinics	1457	3.46 [2.62-4.58]			Cross-sectional
Bassett13	1987	Zimbabwe	Paid sex (M)	Urban factory workers	188	1.72 [0.92-3.20]			Case-control
			STI (M)**		188	3.86 [1.52-9.79]
Berkley14	1987	Uganda	Paid sex (M)	Patients in sentinel hospital	1304	1.49 [1.10-2.02]			Cross-sectional
Miotti15	1989	Malawi	STI (F)	Pregnant women	375	2.63 [1.08-6.45]			Cross-sectional
Chao16	1989-1991	Rwanda	Paid sex (F)	Pregnant women	5666	5.13 [3.98-6.61]			Cross-sectional
			Sex partners: 2+ vs 0-1 (F)		5664	4.08 [3.37-4.95]
			Sex partners: 2+ vs 0-1 (M)		4971	2.18 [1.78-2.66]
			Sex partners: 3+ vs 0-2 (F)		5664	6.09 [4.72-7.86]
			Sex partners: 4+/5+ vs 0-2 (F)		5664	15.22[10.01-23.16]
			Sex partners: 4+/5+ vs 0-2 (M)		4971	3.45 [2.46-4.84]
Hunter17	1989-1991	Kenya	Paid sex (F)	Women attending family planning clinics	4404	1.20 [0.55-2.61]	0.7 [0.3-1.6]	Age, marital status, education, number of lifetime pregnancies, age at first intercourse, number of abortion miscarriages, number of lifetime sex partners, sex for gifts or money, sex during menstruation, usual partner circumcised, history of any injection in past 6 years, blood transfusion in past 6 years, syphilis serology, trichomoniasis, history of gonorrhea, gonorrhea culture	Case-control
			Sex partners: 2+ vs 0-1 (F)		4393	3.22 [2.06-5.03]
			Sex partners: 3+ vs 0-2 (F)		4394	2.08 [1.56-2.79]
			Sex partners: 4+/5+ vs 0-2 (F)	Women attending family planning clinics	4346	2.54 [1.86-3.46]
Serwadda18	1991*	Uganda	Paid sex (F)	Community members	696	3.22 [1.77-5.84]			Cross-sectional
			Paid sex (M)		594	2.29 [1.03-5.10]
			Sex partners: 2+ vs 0-1 (F)		684	7.96 [5.12-12.38]
			Sex partners: 2+ vs 0-1 (M)		542	3.52 [2.18-5.69]
			Sex partners: 3+ vs 0-2 (F)		684	9.47 [4.31-20.84]
			Sex partners: 3+ vs 0-2 (M)		542	3.70 [2.24-6.12]
			STI (F)		696	2.42 [1.55-3.77]	1.3 [0.87-2.3]	Age, residence, sex partners
			STI (M)		552	2.91 [1.68-5.04]	1.9 [1.1-3.6]	Age, residence, sex partners, male circumcision
Ndinya-Achola19	1990-1991	Kenya	Paid sex (F)	Patients attending health center	497	2.68 [1.26-5.70]			Cross-sectional
			Paid sex (M)		454	1.20 [0.71-2.02]
Nunn20	1991	Uganda	Paid sex (F)	Community members	181	1.00 [0.45-2.25]			Cross-sectional
			Paid sex (M)		126	0.69 [0.31-1.57]
			Sex partners: 2+ vs 0-1 (F)		219	5.80 [3.33-14.45]
			Sex partners: 2+ vs 0-1 (M)		153	16.78[2.20-127.74]
			Sex partners: 3+ vs 0-2 (F)		219	4.97 [2.55-9.69]
			Sex partners: 3+ vs 0-2 (M)		153	22.59[2.98-170.90]
			Sex partners: 4+/5+ vs 0-2 (F)		312	4.87 [2.40-9.87]
			Sex partners: 4+/5+ vs 0-2 (M)		153	22.55[2.97-171.00]
Carpenter21	1994-2000	Uganda	Sex partners: 2+ vs 0-1 (F)	Rural community members	3109	3.23 [2.39-4.36]			Cross-sectional
			Sex partners: 2+ vs 0-1 (M)		2408	3.78 [1.85-7.75]
Quigley22	1991-1992	Tanzania	Paid sex (M)	Rural community members	543	2.02 [0.69-5.94]	1.27 [0.39-4.14]	Age, community, job, marital status, lifetime partner, genital ulcer/discharge, perceived risk of STI	Case-control
			Sex partners: 2+ vs 0-1 (F)		735	2.64 [1.69-4.12]
			Sex partners: 2+ vs 0-1 (M)		531	4.53 [0.58-35.17]
Bulterys23	1991-1993	Rwanda	STI (F)	Pregnant women	1150	4.26 [1.91-9.51]	3.5 [1.4-8.8]	Maternal age, marital status, residence, sexual relations with other partners, hormonal contraception, received injections	Cohort
Siziya24	1992	Zambia	Paid sex (F)	Female general nurses and nurse midwives, female office workers and teachers from office, school	1110	1.39 [0.45-4.34]			Cross-sectional
			STI (F)		1110	1.57 [1.03-2.38]
Cossa25	1992-1993	Mozambique	Paid sex (F)	Pregnant women	1728	1.14 [0.15-8.50]			Cross-sectional
			STI (F)		1728	3.69 [1.26-10.83]
del Mar Pujades26	1991-1994	Tanzania	HSV-2 (F)	Rural community members	221	2.19 [0.83-5.76]	2.21 [0.75-6.49]	Age, community of residence, religion	Nested Case-control
			HSV-2 (M)		251	17.07[7.26-40.17]	16.8 [6.06-46.3]	Age, community of residence, religion
Todd27	1991-1994	Tanzinia	STI (F)	Rural community members	500	1.31 [0.62-2.77]	0.93 [0.39-2.21}	Age, residence, treatment arm, living away from community within the preceding 2 years, ever having given birth, HIV status of marital partner, HSV-2 serologic results	Nested Case-control
			STI (M)		495	2.65 [1.47-4.79]	1.87 [0.86-4.07]	Age, residence, treatment arm, HIV status of marital partner, HSV-2 serologic results
Kapiga28	1992-1995	Tanzania	Sex partners: 3+ vs 0-2 (F)	Women attending family planning clinics	1370	2.19 [1.30-3.71]			Cohort ‡
Quigley29	1990-1997	Uganda	Paid sex (F)	Rural community members	119	1.67 [0.48-5.83]	0.69 [0.06-7.69]	Marital status, lifetime sex partner	Case-control
			Sex partners: 2+ vs 0-1 (F)		125	3.19 [1.12-9.07]
			Sex partners: 2+ vs 0-1 (M)		124	5.53 [0.69-44.19]
			Sex partners: 3+ vs 0-2 (F)		125	1.94 [0.92-4.13]
			Sex partners: 3+ vs 0-2 (M)		124	3.24 [0.90-11.67]
			Sex partners: 4+/5+ vs 0-2 (F)		125	1.77 [0.56-5.60]
			Sex partners: 4+/5+ vs 0-2 (M)		124	4.17 [1.14-15.23]
Bassett30	1993-1995	Zimbabwe	Paid sex (M)	Factory workers	2676	3.30 [2.66-4.10]	2.55 [1.64-3.96]	Age, marital status, home owning, STIs, No. sex partner, beer hall visiting, condom use, married paid for sex	Cohort ‡
			STI (M)		2689	3.89 [3.04-4.98]
Kelly31	1994-1995	Uganda	Sex partners: 2+ vs 0-1 (M)	Rural community members	6098	2.26 [1.95-2.61]			Cross-sectional
			Sex partners: 3+ vs 0-2 (M)		6821	2.19 [1.89-2.53]
Mbizvo32	1994-1995	Zimbabwe	STI (F)	Pregnant women	1168	2.20 [1.67-2.90]			Cross-sectional
Aseffa33	1995	Ethiopia	STI (F)	Women visiting ANC and gynaecological clinics	593	2.60 [1.65-4.10]			Cross-sectional
McFarland34	1993-1997	Zimbabwe	HSV-2 (M)	Male factory workers	3316	5.90 [3.93-8.87]			Cohort
Tengia-Kessy35	1995	Tanzania	Paid sex (F)**	Rural community members	364	1.36 [0.72-2.56]			Cross-sectional
			STI (F)		527	3.45 [1.74-6.85]
			STI (M)		476	2.69 [1.07-6.76]
Kapiga36	1991-1992	Tanzania	Sex partners: 2+ vs 0-1 (F)	Women attending family planning clinics	2285	1.98 [1.52-2.58]			Cross-sectional
Hargreaves37	1996	Kenya	HSV-2 (F)	Community members	823	4.95 [3.24-7.54]			Cross-sectional
			HSV-2 (M)		557	11.08[6.55-18.75]
Mihret(§a)38	1996	Ethiopia	HSV-2 (F)	Community members	243	3.69 [1.43-9.53]			Cross-sectional
			HSV-2 (M)	Community members	263	3.90 [1.68-9.01]	3.38 [1.32-8.70]	Age
Mihret(§b)38	1997	Ethiopia	HSV-2 (F)	Factory workers	286	6.18 [1.82-20.95]	8.87 [2.48-31.7]	Age	Cross-sectional
			HSV-2 (M)	Factory workers	371	4.30 [2.04-9.09]	3.85 [1.77-8.38]	Age
Kumwenda39	1994-1998	Malawi	STI (M)	Male workers	3653	2.97 [2.53-3.48]			Cross-sectional
Lagarde40	1997-1998	Guinea-Bissau	Paid sex (M)	Rural community members	532	1.47 [0.59-3.64]			Cross-sectional
Mbopi-Keou41	1998	Central African Republic	HSV-2 (F)	Women attending the STI reference center	97	6.02 [2.08-17.43]			Cross-sectional
Sutcliffe42	1998-1999	Malawi	HSV-2 (M)	Male workers	559	4.14 [2.67-6.42]	4.12 [2.21-7.68]	Effects of positive syphilis serology, history of an STI and other genital sores, age, extramarital relationships within the past year, ever use of a condom, bicycle ownership, circumcision, marital status, history of blood transfusion, non-muslin religion, evidence of STI other than genital ulcers or lesions at the baseline physical examination	Nested Case-control
Auvert43	1999	South Africa	Paid sex (M)	Community members	530	3.39 [1.01-11.33]			Cross-sectional
			HSV-2 (F)		613	14.84[8.98-24.51]	8.4 [4.9-14.2]	Age, live in squatter settlements, lifetime partners
			HSV-2 (M)		546	11.33[6.42-19.98]	5.3 [2.7-10.3]	Age, currently in secondary school, ever had sex against their will, discharge, genital pain or sores in the last year, wash penis at least once a day
			Sex partners: 2+ vs 0-1 (F)		619	4.53 [3.07-6.69]
			Sex partners: 2+ vs 0-1 (M)		558	1.79 [0.88-3.62]
			Sex partners: 3+ vs 0-2 (F)		619	3.50 [2.49-4.91]
			Sex partners: 3+ vs 0-2 (M)		558	2.00 [1.15-3.49]
Coffee44	1998-2000	Zimbabwe	Sex partners: 3+ vs 0-2 (F)	Rural community members	4401	3.66 [3.13-4.28]			Cross-sectional
			Sex partners: 3+ vs 0-2 (M)		3685	4.24 [3.28-5.47]
			STI (F)		4423	2.16 [1.88-2.48]
			STI (M)		3680	5.99 [5.03-7.15]
			Sex partners: 4+/5+ vs 0-2 (F)		4401	4.63 [3.65-5.87]
			Sex partners: 4+/5+ vs 0-2 (M)		3685	5.13 [3.96-6.65]
Lurie45	1998-2000	South Africa	STI (F)**	Migrant men and their rural partners, nonmigrant man and their rural partners	225	1.21 [0.61-2.40]			Cross-sectional
			STI (M)		253	1.72 [0.95-3.14]
			Sex partners: 2+ vs 0-1 (F)		184	5.04 [2.07-12.31]	1.26 [1.02-1.58]	Age, STI symptoms in last 4 months
Msuya46	1999	Tanzania	HSV-2 (F)	Women attending primary healthcare clinics	382	2.81 [1.47-5.37]	2.6 [1.3-5.1]	CT/GC cervicitis, bacterial vaginosis, any treatable reproductive tract infections, current symptoms and signs of vaginal discharge, cervical ecotype and genital warts, past treatment of vaginal discharge and genital ulcer.	Cross-sectional
			Sex partners: 2+ vs 0-1 (F)		382	4.95 [2.58-9.49]
			Sex partners: 3+ vs 0-2 (F)		382	7.42 [3.41-16.17]
Mbizvo 47	1999	Zimbabwe	Sex partners: 2+ vs 0-1 (F)	Women attending primary health care clinics	386	1.95 [1.25-3.06]	1.86 [1.18-2.93]	Age, marital status, partners' sexual behavior and frequency of travel, condom use, reports of infant mortality	Cross-sectional
Mbizvo48	1999-2000	Zimbabwe	HSV-2 (F)	Women attending primary health care clinics	386	2.42 [1.55-3.78]	2.21 [1.39-3.51]	Syphilis, symptomatic genital ulcers, history of genital ulcer in past six or more months	Cross-sectional
Cowan49	2000	Zimbabwe	Paid sex (M)	Male mine and farm workers	1377	1.92 [1.51-2.45]	1.4 [1.0-1.8]	Age, lifetime number of partners, marital status, recent abnormal vaginal discharge	Cross-sectional
Lagarde50	2000	Burkina Faso	HSV-2 (F)	Community members	341	6.21 [2.60-14.85]	4.4 [1.32-14.6]	Age, religion, age of first partner	Cross-sectional
			Sex partners: 2+ vs 0-1 (F)		356	2.50 [1.05-5.96]
			Sex partners: 3+ vs 0-2 (F)		356	2.89 [1.24-6.74]
Nyambi51	2000	Cameroon	STI (F)	Rural community members	2287	1.11 [0.55-2.23]	0.9 [0.5-1.9]	Age, marital status	Cross-sectional
			STI (M)		1726	2.03 [1.31-3.16]	1.8 [1.2-3.0]	Age
Clift52	2000-2001	Tanzania	Paid sex (F)**	Female community members, female food & recreational facility workers	206	2.44 [1.38-4.32]			Cross-sectional
Pettifor53	1999-2002	Zimbabwe	Paid sex (F)	Women attending public sector planning and reproductive health clinics	4393	3.57 [2.20-5.77]			Cross-sectional
Stringer54	2000-2001	Zambia	STI (F)	Pregnant women	854	2.94 [1.98-4.34]			Cross-sectional
			Sex partners: 2+ vs 0-1 (F)		858	1.79 [1.31-2.44]
Sagay55	2002-2003	Nigeria	Sex partners: 3+ vs 0-2 (F)	Pregnant women	2480	3.33 [2.09-5.30]			Cross-sectional
Zuma56	1998	South Africa	Sex partners: 2+ vs 0-1 (F)	Community members	701	4.88 [3.01-7.89]			Cross-sectional
Barongo57	1990-1991	Tanzania	Sex partners: 2+ vs 0-1 (F)	General population	2283	1.89 [1.36-2.62]			Cross-sectional
			Sex partners: 2+ vs 0-1 (M)		1977	1.98 [1.24-3.17]
Kelly58	1994-1995	Uganda	Sex partners: 2+ vs 0-1 (F)	Rural community members	6821	2.66 [1.64-4.32]			Cross-sectional
Mnyika59	1995*	Tanzania	Sex partners: 2+ vs 0-1 (F)	Community members	556	2.36 [1.28-4.34]	2.71 [1.43-5.13]	Age, marital status, residence	Cross-sectional
High-risk Groups
Simonsen60	1986	Kenya	Paid sex (M)	Men attending STI clinics	340	2.91 [1.00-8.46]			Case-control
Nsubuga61	1987	Uganda	Paid sex (M)	Men attending STI clinics	162	2.52 [1.32-4.83]			Cross-sectional
Nzila62	1988	Democratic Republic of Congo	HSV-2 (F)	Female prostitutes	265	7.85 [2.35-26.12]			Cross-sectional
Plourde63	1988-1989	Kenya	Paid sex (F)	Women attending STI clinics	600	9.26 [4.94-17.35]			Cross-sectional
Seed64	1988-1991	Rwanda	Paid sex (M)	Male volunteer at HIV testing centre	837	1.51 [1.11-2.06]			Cross-sectional
Diallo65	1990	Côte d'Ivoire	Paid sex (M)	Men attending STI clinics	1107	4.38 [2.67-7.17]	3.5 [2.1-5.9]	Circumcision status, unskilled, prior genital ulcer, current genital ulcer, immigrant, current STI, positive treponema palladium haemagluttination assay	Cross-sectional
			STI (M)		1107	1.59 [1.14-2.21]
Bwayo66	1989-1992	Kenya and other 8 Africa countries	Paid sex (M)	94% truck drivers and assistants, 6% other occupation	952	1.18 [0.85-1.63]			Cross-sectional
Sassan-Morokro67	1989-1992	Côte d'Ivoire	Paid sex (M)	Male patients attending tuberculosis treatment centers	729	2.72 [1.93-3.83]			Case-control
Marcelin68	1998-1999	Djibouti	Paid sex (F)	Prostitutes	201	5.46 [1.26-23.74]			Cross-sectional
Langeland69	1989-1993	Tanzania	HSV-2 (F)	Patients attending STI clinics	79	1.26 [0.49-3.27]			Cross-sectional
			HSV-2 (M)		204	2.90 [1.46-5.74]
Meda70	1992	Burkina Faso	STI (F)	Women with genital infections	220	0.95 [0.54-1.69]			Cross-sectional
Chen71	1993-1994	South Africa	HSV-2 (M)	Men attending STI clinics	1051	2.72 [2.07-3.58]			Cross-sectional
MacDonald72	1993-1997	Kenya	Paid sex (M)	Men with genital ulcers	132	1.35 [0.46-4.00]			Cohort
Mbopi-Keou73	2000*	Central African Republic	HSV-2 (F)	Men attending STI clinics	239	3.00 [1.12-8.02]			Cross-sectional
Kapiga74	2000	Tanzania	Paid sex (F)	Bar and hotel workers	312	1.40 [0.83-2.37]			Cross-sectional
			HSV-2 (F)		258	3.55 [1.91-6.61]	2.48 [1.24-4.98]	Age, number of sex partners in last 5 years, alcohol, vaginal flora, aware whether male sex partner has other partners
Kapiga75	2000	Tanzania	HSV-2 (F)	Bar and hotel workers	309	3.80 [2.15-6.70]			Cross-sectional
Riedner76	2000	Tanzania	HSV-2 (F)	Female bar workers	600	3.07 [1.90-4.96]			Cohort ‡
AO77	2002-2003	Tanzania	Paid sex (F)	Bar and hotel workers	986	1.38 [1.01-1.88]			Cross-sectional
			HSV-2 (F)		1040	6.16 [4.08-9.29]	3.78 [2.41-5.92]	Age, marital status, husband with other wife, name of the ward where the hotel is located, No. of partners in past 5 years, genital ulcer, problem drinking
			Sex partners: 3+ vs 0-2 (F)		985	2.04 [1.48-2.83]
			Sex partners: 4+/5+ vs 0-2 (F)		985	2.44 [1.62-3.68]
* the year prior to publication; §a,b represents different cross-sectional studies; † represents all sexual risk factors among female (F) and male (M); ‡ study provided cross-sectional information at baseline of cohort; ** study population are re-classified as high-risk groups.
in 4th version: 6 male circum papers taken out, 7 MP 0-1vs 2+ new papers inluded
